# Supplementary material for: MiR-199a/b-5p inhibits hepatocellular carcinoma progression by post-transcriptionally suppressing ROCK1
Source: Oncotarget. 2017 May 22;8(40):67169–80. doi: 10.18632/oncotarget.18052 (PMC5620164; doi:10.18632/oncotarget.18052)
Supplement: Supplementary file 2 [file oncotarget-08-67169-s002.xlsx]

## Sheet: TargetScan7
Supplementary Table 2: Related to Fig4, 621 putative targets of miR-199-5p predicted by Targetscan
Ortholog of target gene	Gene name	3P-seq tags + 5	Conserved sites total	Conserved 8mer sites	Conserved 7mer-m8 sites	Conserved 7mer-A1 sites	Poorly conserved sites total	Poorly conserved 8mer sites	Poorly conserved 7mer-m8 sites	Poorly conserved 7mer-A1 sites	6mer sites	Cumulative weighted context++ score	Total context++ score	Aggregate PCT	Previous TargetScan publication(s)
ZNF776	zinc finger protein 776	1447	1	1	0	0	6	3	2	1	0	-4.68	-4.68	0.68	2009, 2011
ZNF439	zinc finger protein 439	64	1	1	0	0	3	2	1	0	0	-3.53	-3.53	0.44	2009
ZNF544	zinc finger protein 544	173	5	5	0	0	5	3	2	0	0	-3.45	-3.65	0.14	2011
ZNF791	zinc finger protein 791	242	8	7	1	0	3	2	1	0	1	-3.04	-3.26	< 0.1
ZNF788	zinc finger family member 788	16	2	1	1	0	9	7	2	0	0	-2.79	-2.79	0.25
ZIK1	zinc finger protein interacting with K protein 1	64	5	5	0	0	1	1	0	0	1	-2.44	-2.44	< 0.1
ZNF772	zinc finger protein 772	22	5	5	0	0	1	0	0	1	1	-1.99	-1.99	< 0.1
ZNF709	zinc finger protein 709	90	1	1	0	0	0	0	0	0	0	-1.57	-1.57	0.25
ZNF709		90	1	1	0	0	0	0	0	0	0	-1.57	-1.57	0.25
ZNF584	zinc finger protein 584	282	3	2	1	0	2	1	0	1	0	-1.56	-1.56	ORF
ZNF625	zinc finger protein 625	8	3	1	2	0	5	5	0	0	0	-1.55	-2.78	ORF
ZNF256	zinc finger protein 256	18	3	2	1	0	1	1	0	0	0	-1.44	-1.44	ORF
ZNF547	zinc finger protein 547	58	2	2	0	0	0	0	0	0	0	-1.41	-2.49	0.85	2007, 2009, 2011
MAP3K11	mitogen-activated protein kinase kinase kinase 11	339	2	2	0	0	0	0	0	0	0	-1.03	-1.03	0.99	2003, 2005, 2007, 2009, 2011
LIN7C	lin-7 homolog C (C. elegans)	1701	3	2	0	1	0	0	0	0	0	-1.02	-1.11	0.96	2005, 2007, 2009, 2011
PVRL2	poliovirus receptor-related 2 (herpesvirus entry mediator B)	494	2	2	0	0	0	0	0	0	0	-0.93	-0.93	0.78	2011
RP11-1396O13.13	Uncharacterized protein	5	1	1	0	0	0	0	0	0	0	-0.85	-0.85	0.53
ZNF23	zinc finger protein 23	5	1	1	0	0	4	0	3	1	0	-0.85	-0.85	ORF
BCAM	basal cell adhesion molecule (Lutheran blood group)	4647	2	2	0	0	0	0	0	0	0	-0.84	-0.84	0.99	2011
SHOC2	soc-2 suppressor of clear homolog (C. elegans)	437	2	0	0	2	0	0	0	0	3	-0.82	-0.9	0.96
HAPLN1	hyaluronan and proteoglycan link protein 1	5	1	1	0	0	3	0	3	0	0	-0.81	-0.81	0.78	2011
ZFP2	ZFP2 zinc finger protein	9	1	1	0	0	0	0	0	0	0	-0.81	-0.81	0.28	2009, 2011
TST	thiosulfate sulfurtransferase (rhodanese)	61	1	1	0	0	0	0	0	0	0	-0.8	-0.91	0.48	2009, 2011
MYRF	myelin regulatory factor	131	3	3	0	0	0	0	0	0	3	-0.76	-0.76	> 0.99	2005, 2007, 2009, 2011
CELSR1	cadherin, EGF LAG seven-pass G-type receptor 1	1359	2	2	0	0	0	0	0	0	2	-0.76	-0.78	> 0.99	2005, 2007, 2009, 2011
GPR63	G protein-coupled receptor 63	5	1	1	0	0	1	1	0	0	0	-0.75	-0.75	0.81
NSG1	Neuron-specific protein family member 1	25	1	1	0	0	0	0	0	0	1	-0.74	-0.74	0.73	2009, 2011
RAD23B	RAD23 homolog B (S. cerevisiae)	1012	2	1	0	1	0	0	0	0	0	-0.74	-0.74	0.98	2005, 2007, 2009, 2011
ZBTB42	zinc finger and BTB domain containing 42	182	1	1	0	0	1	1	0	0	2	-0.73	-0.8	0.9	2011
CRYBG3	beta-gamma crystallin domain containing 3	46	1	1	0	0	1	0	1	0	0	-0.73	-0.73	0.88	2009
RBM47	RNA binding motif protein 47	264	1	1	0	0	2	1	0	1	0	-0.71	-0.73	0.39	2005, 2007, 2009, 2011
PDPN	podoplanin	264	1	1	0	0	1	1	0	0	0	-0.7	-0.96	0.92	2009, 2011
HMCN1	hemicentin 1	7	1	1	0	0	0	0	0	0	0	-0.69	-0.69	0.71	2007, 2009, 2011
MGAT4B	mannosyl (alpha-1,3-)-glycoprotein beta-1,4-N-acetylglucosaminyltransferase, isozyme B	533	1	1	0	0	0	0	0	0	0	-0.68	-0.68	0.89	2005, 2007, 2009, 2011
MAB21L1	mab-21-like 1 (C. elegans)	25	1	1	0	0	0	0	0	0	0	-0.68	-0.68	0.89	2005, 2007, 2009, 2011
FP15737		67	1	1	0	0	0	0	0	0	1	-0.67	-0.73	0.93
LCOR	ligand dependent nuclear receptor corepressor	94	2	1	0	1	0	0	0	0	2	-0.67	-0.83	0.8	2011
RP11-122A3.2	uncharacterized protein LOC100127983	579	1	1	0	0	0	0	0	0	0	-0.67	-0.67	0.6	2011
ARHGAP21	Rho GTPase activating protein 21	10	1	1	0	0	0	0	0	0	0	-0.66	-0.66	0.89	2005, 2007, 2009, 2011
ZNF225	zinc finger protein 225	100	3	2	1	0	1	0	1	0	0	-0.66	-0.72	< 0.1
TSPAN6	tetraspanin 6	885	1	1	0	0	1	0	0	1	0	-0.65	-0.67	0.93	2007, 2009, 2011
ECE1	endothelin converting enzyme 1	1166	1	1	0	0	1	0	1	0	0	-0.63	-0.63	0.94	2009, 2011
SULF1	sulfatase 1	11	2	1	0	1	0	0	0	0	0	-0.63	-0.63	0.9	2007, 2009, 2011
GCNT2	glucosaminyl (N-acetyl) transferase 2, I-branching enzyme (I blood group)	651	1	1	0	0	1	0	0	1	0	-0.63	-0.63	0.93	2005, 2007, 2009, 2011
AKAP1	A kinase (PRKA) anchor protein 1	843	1	1	0	0	1	1	0	0	1	-0.62	-0.64	0.93	2005, 2007, 2009, 2011
FAM222B	family with sequence similarity 222, member B	100	1	0	1	0	1	0	1	0	1	-0.62	-0.74	0.57	2007, 2009, 2011
ALS2	amyotrophic lateral sclerosis 2 (juvenile)	206	1	1	0	0	2	0	1	1	1	-0.61	-0.64	0.38	2005, 2007, 2009, 2011
GPR89B	G protein-coupled receptor 89B	5	1	1	0	0	0	0	0	0	0	-0.61	-0.61	0.51	2011
MAGT1	magnesium transporter 1	937	1	1	0	0	0	0	0	0	0	-0.6	-0.6	0.58	2011
SLC24A3	solute carrier family 24 (sodium/potassium/calcium exchanger), member 3	63	2	1	1	0	0	0	0	0	4	-0.6	-0.6	0.89	2007, 2009, 2011
ZNF846	zinc finger protein 846	10	2	2	0	0	2	2	0	0	0	-0.59	-1.75	ORF
B3GNT1	UDP-GlcNAc:betaGal beta-1,3-N-acetylglucosaminyltransferase 1	2688	1	1	0	0	0	0	0	0	0	-0.59	-0.59	0.8	2007, 2009, 2011
TGFB2	transforming growth factor, beta 2	157	1	1	0	0	0	0	0	0	1	-0.58	-0.61	0.93	2011
ZNF329	zinc finger protein 329	163	1	1	0	0	0	0	0	0	0	-0.58	-0.58	0.84	2009, 2011
EPB41L1	erythrocyte membrane protein band 4.1-like 1	369	2	1	1	0	0	0	0	0	1	-0.58	-0.58	0.92	2005, 2007, 2009, 2011
VPS26A	vacuolar protein sorting 26 homolog A (S. pombe)	127	1	1	0	0	0	0	0	0	0	-0.57	-0.57	0.88	2007, 2009, 2011
FLRT3	fibronectin leucine rich transmembrane protein 3	11	1	1	0	0	0	0	0	0	0	-0.57	-0.57	0.93	2005, 2007, 2009, 2011
CCDC43	coiled-coil domain containing 43	36	1	1	0	0	0	0	0	0	0	-0.57	-0.57	0.69	2007, 2009, 2011
GJA5	gap junction protein, alpha 5, 40kDa	5	1	1	0	0	1	0	0	1	0	-0.57	-0.57	0.32	2011
PODXL	podocalyxin-like	2928	1	1	0	0	1	0	1	0	0	-0.57	-0.58	0.94	2005, 2007, 2009, 2011
FZD6	frizzled family receptor 6	161	1	1	0	0	0	0	0	0	0	-0.56	-0.56	0.9	2005, 2007, 2009, 2011
ANGEL2	angel homolog 2 (Drosophila)	218	1	1	0	0	0	0	0	0	0	-0.56	-0.56	ORF
ARF6	ADP-ribosylation factor 6	31	1	1	0	0	1	0	1	0	0	-0.55	-0.69	0.43	2011
PPP1R2	protein phosphatase 1, regulatory (inhibitor) subunit 2	8	1	0	1	0	1	0	1	0	0	-0.55	-0.55	0.8	2005, 2007, 2009, 2011
FAM107B	family with sequence similarity 107, member B	403	1	1	0	0	0	0	0	0	0	-0.55	-0.55	0.91	2009, 2011
ACPT	acid phosphatase, testicular	5	1	1	0	0	0	0	0	0	0	-0.55	-0.55	0.3
ARHGAP12	Rho GTPase activating protein 12	190	1	1	0	0	0	0	0	0	0	-0.55	-0.55	0.87	2005, 2007, 2009, 2011
TAF9B	TAF9B RNA polymerase II, TATA box binding protein (TBP)-associated factor, 31kDa	19	1	1	0	0	0	0	0	0	0	-0.55	-0.55	0.79	2007, 2009, 2011
GPR89A	G protein-coupled receptor 89A	5	1	1	0	0	0	0	0	0	0	-0.54	-0.54	0.44	2009, 2011
RASSF2	Ras association (RalGDS/AF-6) domain family member 2	88	1	1	0	0	0	0	0	0	1	-0.54	-0.54	0.89	2005, 2007, 2009, 2011
TMEM66	transmembrane protein 66	310	1	1	0	0	0	0	0	0	0	-0.54	-0.54	ORF	2009, 2011
METTL21A	methyltransferase like 21A	224	1	1	0	0	0	0	0	0	0	-0.54	-0.54	ORF
UBL3	ubiquitin-like 3	431	1	1	0	0	0	0	0	0	2	-0.53	-0.53	0.34	2009, 2011
GPR89C	G protein-coupled receptor 89C	5	1	1	0	0	0	0	0	0	0	-0.53	-0.53	0.48	2011
ABHD17C	abhydrolase domain containing 17C	406	1	1	0	0	1	0	0	1	0	-0.53	-0.61	0.85	2009, 2011
ASRGL1	asparaginase like 1	20	1	1	0	0	0	0	0	0	0	-0.52	-0.52	0.21	2009, 2011
SLC25A23	solute carrier family 25 (mitochondrial carrier; phosphate carrier), member 23	5	1	0	0	1	8	0	2	6	1	-0.52	-0.52	0.92	2011
CCNJ	cyclin J	5	1	1	0	0	0	0	0	0	0	-0.51	-0.51	0.92	2005, 2007, 2009, 2011
LEPREL1	leprecan-like 1	875	1	1	0	0	1	1	0	0	0	-0.51	-0.57	0.71	2009, 2011
SUN1	Sad1 and UNC84 domain containing 1	376	1	1	0	0	0	0	0	0	2	-0.51	-0.51	0.93	2005, 2007, 2009, 2011
SOS2	son of sevenless homolog 2 (Drosophila)	70	1	1	0	0	0	0	0	0	0	-0.51	-0.51	0.87	2009, 2011
C1GALT1	core 1 synthase, glycoprotein-N-acetylgalactosamine 3-beta-galactosyltransferase, 1	44	1	1	0	0	0	0	0	0	0	-0.5	-0.5	0.74	2009, 2011
RAB9B	RAB9B, member RAS oncogene family	21	2	0	2	0	1	0	0	1	0	-0.5	-0.5	0.55	2011
MARCH8	membrane-associated ring finger (C3HC4) 8, E3 ubiquitin protein ligase	48	1	0	1	0	1	0	1	0	0	-0.5	-0.51	0.94
NINL	ninein-like	121	1	1	0	0	0	0	0	0	0	-0.49	-0.49	0.91	2007, 2009, 2011
CACUL1	CDK2-associated, cullin domain 1	213	1	1	0	0	3	0	1	2	1	-0.49	-0.76	0.94	2005, 2007, 2009, 2011
ZNF579	zinc finger protein 579	1080	1	1	0	0	0	0	0	0	0	-0.49	-0.49	0.93	2005, 2007, 2009, 2011
BICC1	bicaudal C homolog 1 (Drosophila)	165	1	1	0	0	0	0	0	0	0	-0.48	-0.48	0.82
UNG	uracil-DNA glycosylase	2812	1	1	0	0	0	0	0	0	0	-0.48	-0.48	0.48	2011
NAA40	N(alpha)-acetyltransferase 40, NatD catalytic subunit	217	2	1	0	1	2	0	1	1	0	-0.48	-0.76	0.98	2007, 2009, 2011
CCNL1	cyclin L1	161	1	0	1	0	0	0	0	0	0	-0.47	-0.49	> 0.99	2005, 2007, 2009, 2011
GRB10	growth factor receptor-bound protein 10	1382	1	1	0	0	0	0	0	0	1	-0.47	-0.47	0.55	2005, 2007, 2009, 2011
FAM188A	family with sequence similarity 188, member A	326	1	0	1	0	0	0	0	0	0	-0.46	-0.48	0.73	2009, 2011
ZFYVE27	zinc finger, FYVE domain containing 27	565	1	1	0	0	0	0	0	0	1	-0.46	-0.46	0.82	2009, 2011
GNG5	guanine nucleotide binding protein (G protein), gamma 5	3132	1	0	1	0	0	0	0	0	0	-0.46	-0.46	0.36
RALGAPA1	Ral GTPase activating protein, alpha subunit 1 (catalytic)	82	1	1	0	0	0	0	0	0	0	-0.45	-0.46	0.82	2005, 2007, 2009, 2011
KCND3	potassium voltage-gated channel, Shal-related subfamily, member 3	23	1	1	0	0	1	1	0	0	1	-0.45	-0.45	0.49
HSPA5	heat shock 70kDa protein 5 (glucose-regulated protein, 78kDa)	2715	1	0	1	0	0	0	0	0	1	-0.44	-0.47	> 0.99	2005, 2007, 2009, 2011
LYSMD3	LysM, putative peptidoglycan-binding, domain containing 3	92	1	1	0	0	0	0	0	0	0	-0.44	-0.47	0.68	2009, 2011
SNAI1	snail family zinc finger 1	486	1	0	1	0	0	0	0	0	1	-0.44	-0.44	0.87	2009, 2011
DPP8	dipeptidyl-peptidase 8	1293	2	1	1	0	0	0	0	0	0	-0.44	-0.56	0.66	2011
NTNG1	netrin G1	5	1	1	0	0	0	0	0	0	0	-0.44	-0.44	0.75	2005, 2007, 2009, 2011
AP1G1	adaptor-related protein complex 1, gamma 1 subunit	436	2	1	1	0	0	0	0	0	1	-0.44	-0.44	0.71	2003, 2005, 2007, 2009, 2011
GPRC5A	G protein-coupled receptor, family C, group 5, member A	341	1	1	0	0	1	0	1	0	1	-0.43	-0.5	0.9	2007, 2009, 2011
CACNB2	calcium channel, voltage-dependent, beta 2 subunit	52	1	0	0	1	1	0	0	1	0	-0.43	-0.43	0.62	2005, 2007, 2009, 2011
PPP1R9A	protein phosphatase 1, regulatory subunit 9A	46	1	1	0	0	2	1	1	0	0	-0.43	-0.55	0.78	2007, 2009, 2011
MYEF2	myelin expression factor 2	358	1	1	0	0	0	0	0	0	0	-0.42	-0.43	0.84	2005, 2007, 2011
CCDC120	coiled-coil domain containing 120	170	2	1	1	0	0	0	0	0	1	-0.42	-0.42	0.91	2007, 2009, 2011
FZD4	frizzled family receptor 4	5	1	1	0	0	3	1	0	2	0	-0.42	-0.42	0.93	2005, 2007, 2009, 2011
SRRM1	serine/arginine repetitive matrix 1	7	1	1	0	0	0	0	0	0	0	-0.42	-0.42	0.86	2009, 2011
PPARGC1A	peroxisome proliferator-activated receptor gamma, coactivator 1 alpha	19	1	1	0	0	1	0	0	1	0	-0.41	-0.44	0.68	2005, 2007, 2009, 2011
CLTC	clathrin, heavy chain (Hc)	10702	1	1	0	0	1	0	1	0	0	-0.41	-0.41	0.22	2009, 2011
CDKN2AIP	CDKN2A interacting protein	2313	1	1	0	0	0	0	0	0	1	-0.41	-0.41	ORF
CSGALNACT1	chondroitin sulfate N-acetylgalactosaminyltransferase 1	77	1	1	0	0	0	0	0	0	0	-0.41	-0.41	0.62	2009, 2011
EVX2	even-skipped homeobox 2	9	1	1	0	0	0	0	0	0	0	-0.41	-0.41	0.84
WNT2	wingless-type MMTV integration site family member 2	5	1	1	0	0	0	0	0	0	0	-0.41	-0.41	0.59	2009, 2011
MICAL3	microtubule associated monooxygenase, calponin and LIM domain containing 3	58	2	2	0	0	0	0	0	0	2	-0.41	-0.41	> 0.99	2009, 2011
BAAT	bile acid CoA: amino acid N-acyltransferase (glycine N-choloyltransferase)	5	1	0	1	0	1	0	1	0	0	-0.41	-0.41	0.43	2005, 2007, 2009
GRIP1	glutamate receptor interacting protein 1	28	1	1	0	0	0	0	0	0	0	-0.4	-0.4	0.21
IPO8	importin 8	228	1	1	0	0	1	0	0	1	1	-0.4	-0.41	0.36	2009, 2011
ABCC1	ATP-binding cassette, sub-family C (CFTR/MRP), member 1	441	1	1	0	0	0	0	0	0	0	-0.4	-0.42	0.93	2009, 2011
SACS	spastic ataxia of Charlevoix-Saguenay (sacsin)	450	1	1	0	0	0	0	0	0	0	-0.4	-0.4	0.45	2005, 2007, 2009, 2011
JUNB	jun B proto-oncogene	1055	1	1	0	0	0	0	0	0	1	-0.4	-0.4	0.68	2005, 2007, 2009, 2011
MUC21	mucin 21, cell surface associated	5	1	1	0	0	0	0	0	0	0	-0.4	-0.4	0.23
PAX3	paired box 3	7	1	1	0	0	0	0	0	0	0	-0.39	-0.39	0.84	2005, 2007, 2009, 2011
CYLC2	cylicin, basic protein of sperm head cytoskeleton 2	5	1	1	0	0	0	0	0	0	0	-0.39	-0.39	0.38	2009, 2011
CDCA7L	cell division cycle associated 7-like	292	1	1	0	0	0	0	0	0	0	-0.39	-0.39	0.71	2007, 2009, 2011
RNF11	ring finger protein 11	5881	1	0	1	0	0	0	0	0	0	-0.39	-0.39	> 0.99	2005, 2007, 2009, 2011
ACHE	acetylcholinesterase	14	1	0	0	1	1	1	0	0	0	-0.39	-0.46	< 0.1
ZNF594	zinc finger protein 594	29	1	1	0	0	0	0	0	0	0	-0.39	-0.39	0.22	2009
SORCS3	sortilin-related VPS10 domain containing receptor 3	5	1	1	0	0	0	0	0	0	1	-0.39	-0.39	0.32	2009, 2011
ETS1	v-ets avian erythroblastosis virus E26 oncogene homolog 1	1423	1	1	0	0	0	0	0	0	1	-0.38	-0.4	0.92	2005, 2007, 2009, 2011
HGF	hepatocyte growth factor (hepapoietin A; scatter factor)	18	1	1	0	0	0	0	0	0	0	-0.38	-0.38	0.78
TMEM63B	transmembrane protein 63B	557	1	1	0	0	0	0	0	0	0	-0.38	-0.38	0.8	2007, 2009, 2011
MARCH7	membrane-associated ring finger (C3HC4) 7, E3 ubiquitin protein ligase	537	1	0	1	0	0	0	0	0	0	-0.38	-0.41	> 0.99	2007, 2009, 2011
OSR1	odd-skipped related 1 (Drosophila)	15	1	0	0	1	0	0	0	0	1	-0.38	-0.38	0.78	2005, 2007, 2009, 2011
GIT1	G protein-coupled receptor kinase interacting ArfGAP 1	18	1	1	0	0	0	0	0	0	2	-0.37	-0.37	0.81	2009, 2011
ZNF516	zinc finger protein 516	311	1	1	0	0	1	0	1	0	1	-0.37	-0.4	0.95	2009, 2011
FPGS	folylpolyglutamate synthase	117	2	1	0	1	0	0	0	0	1	-0.37	-0.37	ORF
SAT1	spermidine/spermine N1-acetyltransferase 1	1720	1	0	1	0	0	0	0	0	0	-0.37	-0.39	0.56	2007, 2009, 2011
LARGE	like-glycosyltransferase	411	1	1	0	0	1	1	0	0	0	-0.37	-0.55	0.93	2005, 2007, 2009, 2011
NPAS2	neuronal PAS domain protein 2	559	1	1	0	0	0	0	0	0	0	-0.36	-0.49	0.83	2005, 2007, 2009, 2011
ZCCHC4	zinc finger, CCHC domain containing 4	199	1	1	0	0	1	0	0	1	0	-0.36	-0.39	0.72	2009, 2011
PKN2	protein kinase N2	747	1	0	0	1	1	0	0	1	0	-0.36	-0.36	0.67	2005, 2007, 2009, 2011
KPNA4	karyopherin alpha 4 (importin alpha 3)	111	1	1	0	0	0	0	0	0	0	-0.36	-0.38	0.93	2005, 2007, 2009, 2011
DRAM1	DNA-damage regulated autophagy modulator 1	4884	1	1	0	0	0	0	0	0	0	-0.36	-0.41	0.39	2009, 2011
SLC9A8	solute carrier family 9, subfamily A (NHE8, cation proton antiporter 8), member 8	474	1	0	1	0	1	0	0	1	2	-0.36	-0.36	0.57	2009, 2011
HSPA12A	heat shock 70kDa protein 12A	37	1	1	0	0	4	0	1	3	0	-0.36	-0.47	0.62	2007, 2009, 2011
RBM23	RNA binding motif protein 23	1540	1	0	0	1	3	0	1	2	2	-0.35	-0.49	0.77	2009, 2011
CAPRIN1	cell cycle associated protein 1	650	2	0	2	0	1	0	0	1	1	-0.35	-0.74	0.87	2007, 2009, 2011
RLIM	ring finger protein, LIM domain interacting	662	1	1	0	0	0	0	0	0	2	-0.35	-0.36	0.82	2011
EXOC8	exocyst complex component 8	129	2	1	0	1	1	0	1	0	1	-0.35	-0.61	0.97	2005, 2007, 2009, 2011
TSPAN3	tetraspanin 3	9328	1	0	1	0	0	0	0	0	1	-0.35	-0.35	0.56	2011
KIAA1109	KIAA1109	591	1	1	0	0	0	0	0	0	0	-0.35	-0.35	0.25
RANBP2	RAN binding protein 2	814	1	0	1	0	0	0	0	0	0	-0.35	-0.35	0.89	2005, 2007, 2009, 2011
NAALADL2	N-acetylated alpha-linked acidic dipeptidase-like 2	5	1	0	1	0	0	0	0	0	0	-0.35	-0.35	0.6	2009, 2011
PNPLA6	patatin-like phospholipase domain containing 6	429	1	1	0	0	0	0	0	0	0	-0.34	-0.34	0.7	2007, 2009, 2011
UHMK1	U2AF homology motif (UHM) kinase 1	48	1	0	0	1	2	1	0	1	0	-0.34	-0.44	0.57	2005, 2007, 2011
RAB27B	RAB27B, member RAS oncogene family	5	1	0	1	0	1	0	1	0	0	-0.34	-0.34	0.31
BTBD3	BTB (POZ) domain containing 3	3798	1	1	0	0	0	0	0	0	0	-0.34	-0.36	0.65	2005, 2007, 2009, 2011
TSPAN5	tetraspanin 5	107	1	1	0	0	0	0	0	0	0	-0.34	-0.34	0.93	2007, 2009, 2011
NAB2	NGFI-A binding protein 2 (EGR1 binding protein 2)	4262	1	1	0	0	0	0	0	0	1	-0.34	-0.34	0.57	2009, 2011
RHEB	Ras homolog enriched in brain	14	1	0	1	0	0	0	0	0	0	-0.34	-0.34	> 0.99	2009, 2011
CSDC2	cold shock domain containing C2, RNA binding	31	1	0	1	0	0	0	0	0	0	-0.34	-0.34	0.77	2007, 2009, 2011
ITGA8	integrin, alpha 8	7	1	0	1	0	1	0	1	0	0	-0.34	-0.39	0.96
TBC1D8	TBC1 domain family, member 8 (with GRAM domain)	47	1	1	0	0	0	0	0	0	0	-0.34	-0.34	0.34	2009, 2011
PVRL1	poliovirus receptor-related 1 (herpesvirus entry mediator C)	50	1	1	0	0	0	0	0	0	3	-0.34	-0.35	0.93	2007, 2009, 2011
RTN4RL2	reticulon 4 receptor-like 2	13	1	1	0	0	0	0	0	0	0	-0.34	-0.34	0.45
ZNF286B	zinc finger protein 286B	5	1	1	0	0	0	0	0	0	0	-0.34	-0.34	ORF
UBE2G1	ubiquitin-conjugating enzyme E2G 1	5620	1	0	1	0	0	0	0	0	0	-0.34	-0.34	0.89	2009, 2011
VGLL2	vestigial like 2 (Drosophila)	5	1	0	0	1	1	0	0	1	3	-0.33	-0.5	0.66
FER	fer (fps/fes related) tyrosine kinase	665	1	1	0	0	1	1	0	0	1	-0.33	-0.33	0.87
PXN	paxillin	484	1	1	0	0	0	0	0	0	2	-0.33	-0.33	0.7	2007, 2009, 2011
RBPMS	RNA binding protein with multiple splicing	472	1	0	1	0	0	0	0	0	2	-0.33	-0.36	0.74	2009, 2011
ATXN7L1	ataxin 7-like 1	67	1	1	0	0	0	0	0	0	1	-0.33	-0.33	0.26	2009, 2011
UBAP1	ubiquitin associated protein 1	357	1	0	1	0	0	0	0	0	0	-0.33	-0.34	0.67	2005, 2007, 2009, 2011
PAN3	PAN3 poly(A) specific ribonuclease subunit homolog (S. cerevisiae)	361	1	1	0	0	0	0	0	0	1	-0.33	-0.34	0.87	2007, 2009, 2011
TBC1D14	TBC1 domain family, member 14	1583	1	1	0	0	0	0	0	0	0	-0.33	-0.33	0.35	2009, 2011
DUSP14	dual specificity phosphatase 14	6641	1	0	1	0	0	0	0	0	0	-0.33	-0.33	0.31
MAPRE2	microtubule-associated protein, RP/EB family, member 2	361	1	1	0	0	0	0	0	0	0	-0.33	-0.33	0.27
UBALD2	UBA-like domain containing 2	506	1	0	0	1	0	0	0	0	1	-0.33	-0.35	0.78	2007, 2009, 2011
CHCHD4	coiled-coil-helix-coiled-coil-helix domain containing 4	8	1	0	1	0	3	1	1	1	1	-0.33	-0.51	0.35
CDKN1B	cyclin-dependent kinase inhibitor 1B (p27, Kip1)	587	1	0	1	0	0	0	0	0	0	-0.33	-0.33	0.34	2011
PPFIBP1	PTPRF interacting protein, binding protein 1 (liprin beta 1)	341	1	0	1	0	1	0	0	1	1	-0.33	-0.33	0.85	2009, 2011
EIF5B	eukaryotic translation initiation factor 5B	188	1	0	1	0	0	0	0	0	0	-0.33	-0.33	0.91	2005, 2007, 2009, 2011
RAB21	RAB21, member RAS oncogene family	1823	1	1	0	0	0	0	0	0	1	-0.32	-0.59	0.92	2009, 2011
PHACTR4	phosphatase and actin regulator 4	85	1	0	0	1	1	0	1	0	1	-0.32	-0.32	0.86	2009, 2011
WDR44	WD repeat domain 44	392	1	1	0	0	0	0	0	0	0	-0.32	-0.34	0.78	2005, 2007, 2009, 2011
CREBRF	CREB3 regulatory factor	24	1	1	0	0	0	0	0	0	1	-0.32	-0.32	0.82	2011
ANK3	ankyrin 3, node of Ranvier (ankyrin G)	74	1	1	0	0	0	0	0	0	0	-0.32	-0.32	0.93	2009, 2011
ITGA3	integrin, alpha 3 (antigen CD49C, alpha 3 subunit of VLA-3 receptor)	197	1	1	0	0	3	0	1	2	0	-0.32	-0.37	0.41	2009, 2011
TMEM215	transmembrane protein 215	5	1	1	0	0	0	0	0	0	0	-0.32	-0.32	0.25	2011
ZNF629	zinc finger protein 629	44	1	1	0	0	0	0	0	0	2	-0.32	-0.32	0.39	2009, 2011
CHN2	chimerin 2	95	1	1	0	0	0	0	0	0	0	-0.32	-0.37	0.22
MCFD2	multiple coagulation factor deficiency 2	1648	1	0	1	0	0	0	0	0	0	-0.32	-0.32	0.7	2009, 2011
EHD4	EH-domain containing 4	515	1	1	0	0	0	0	0	0	0	-0.32	-0.32	0.43	2009, 2011
MINK1	misshapen-like kinase 1	1983	1	0	0	1	1	1	0	0	1	-0.32	-0.32	0.5	2005, 2007, 2009, 2011
ZNF654	zinc finger protein 654	456	2	0	2	0	0	0	0	0	0	-0.32	-0.34	0.65	2007, 2009, 2011
ACVR1B	activin A receptor, type IB	3319	1	1	0	0	0	0	0	0	0	-0.32	-0.32	0.92	2005, 2007, 2009, 2011
GSK3B	glycogen synthase kinase 3 beta	498	2	0	2	0	0	0	0	0	0	-0.31	-0.37	0.71	2005, 2007, 2009, 2011
E2F6	E2F transcription factor 6	70	1	0	1	0	1	0	0	1	0	-0.31	-0.35	0.32
MFSD6	major facilitator superfamily domain containing 6	47	1	1	0	0	0	0	0	0	1	-0.31	-0.31	0.93	2009, 2011
TTC9	tetratricopeptide repeat domain 9	39	1	1	0	0	0	0	0	0	0	-0.31	-0.31	0.55	2009, 2011
DERL2	derlin 2	261	1	0	1	0	0	0	0	0	1	-0.31	-0.31	0.38
TAB3	TGF-beta activated kinase 1/MAP3K7 binding protein 3	201	1	0	1	0	1	0	1	0	0	-0.31	-0.35	0.58	2007, 2009, 2011
FBXO30	F-box protein 30	224	1	1	0	0	2	1	1	0	0	-0.31	-0.4	0.36
CCBL2	cysteine conjugate-beta lyase 2	409	1	1	0	0	0	0	0	0	0	-0.31	-0.31	ORF
NLK	nemo-like kinase	61	3	0	1	2	0	0	0	0	0	-0.31	-0.62	0.9	2005, 2007, 2009, 2011
BROX	BRO1 domain and CAAX motif containing	149	2	0	2	0	0	0	0	0	0	-0.3	-0.33	0.31
ATP13A2	ATPase type 13A2	14	1	1	0	0	0	0	0	0	0	-0.3	-0.3	ORF	2009
FIGN	fidgetin	10	1	0	1	0	1	0	1	0	1	-0.3	-0.37	0.43
KIAA0040	KIAA0040	15	1	1	0	0	0	0	0	0	1	-0.3	-0.3	0.45	2011
OTX1	orthodenticle homeobox 1	11	1	1	0	0	0	0	0	0	0	-0.3	-0.3	0.29	2009, 2011
PAXBP1	PAX3 and PAX7 binding protein 1	340	1	1	0	0	0	0	0	0	0	-0.3	-0.47	0.9	2011
PLXNC1	plexin C1	47	1	1	0	0	0	0	0	0	1	-0.3	-0.3	0.75	2011
AQP11	aquaporin 11	75	1	0	0	1	0	0	0	0	1	-0.3	-0.3	0.41	2011
HSPA4	heat shock 70kDa protein 4	1869	1	1	0	0	0	0	0	0	0	-0.3	-0.39	0.28
CCDC88C	coiled-coil domain containing 88C	42	1	1	0	0	1	0	0	1	0	-0.3	-0.32	0.9	2007, 2009, 2011
PDE4D	phosphodiesterase 4D, cAMP-specific	747	1	1	0	0	0	0	0	0	2	-0.3	-0.32	0.93	2005, 2007, 2009, 2011
TOX3	TOX high mobility group box family member 3	59	1	0	1	0	0	0	0	0	1	-0.29	-0.31	0.55	2007, 2009, 2011
APMAP	adipocyte plasma membrane associated protein	186	1	0	1	0	0	0	0	0	0	-0.29	-0.31	0.44	2009, 2011
STK4	serine/threonine kinase 4	276	1	0	1	0	0	0	0	0	1	-0.29	-0.31	0.91	2011
FKBP5	FK506 binding protein 5	32	1	0	1	0	0	0	0	0	0	-0.29	-0.29	0.63	2011
TMED8	transmembrane emp24 protein transport domain containing 8	53	1	0	1	0	2	0	2	0	2	-0.29	-0.34	0.4
GPR180	G protein-coupled receptor 180	161	2	0	0	2	1	1	0	0	0	-0.29	-0.32	0.95	2007, 2009, 2011
EMC10	ER membrane protein complex subunit 10	1981	1	1	0	0	0	0	0	0	1	-0.29	-0.3	< 0.1	2009, 2011
SIRT1	sirtuin 1	220	1	0	1	0	0	0	0	0	0	-0.29	-0.29	0.54	2005, 2007, 2009, 2011
MARK4	MAP/microtubule affinity-regulating kinase 4	192	1	1	0	0	0	0	0	0	3	-0.29	-0.4	0.81	2009, 2011
KLHL29	kelch-like family member 29	414	1	1	0	0	0	0	0	0	1	-0.29	-0.29	0.84	2011
SUCO	SUN domain containing ossification factor	86	1	0	0	1	1	0	0	1	0	-0.29	-0.29	0.48	2005, 2007
FSTL4	follistatin-like 4	60	1	0	1	0	1	0	0	1	1	-0.29	-0.33	> 0.99	2009, 2011
BEND3	BEN domain containing 3	13	1	1	0	0	0	0	0	0	1	-0.28	-0.28	0.91	2009, 2011
ZNF652	zinc finger protein 652	33	1	1	0	0	1	0	0	1	1	-0.28	-0.65	0.64	2009, 2011
MIER3	mesoderm induction early response 1, family member 3	112	1	0	0	1	0	0	0	0	0	-0.28	-0.28	0.61	2007, 2009, 2011
ADD3	adducin 3 (gamma)	537	1	0	1	0	0	0	0	0	0	-0.28	-0.28	0.45	2009, 2011
EMC7	ER membrane protein complex subunit 7	672	1	0	1	0	0	0	0	0	1	-0.28	-0.28	0.78
NFIL3	nuclear factor, interleukin 3 regulated	7439	1	0	0	1	0	0	0	0	0	-0.28	-0.28	0.69	2007
GOSR1	golgi SNAP receptor complex member 1	668	1	0	1	0	1	0	1	0	0	-0.28	-0.28	0.41	2009, 2011
ZNF667	zinc finger protein 667	24	1	1	0	0	0	0	0	0	0	-0.28	-0.28	ORF
PARP12	poly (ADP-ribose) polymerase family, member 12	16	1	1	0	0	0	0	0	0	0	-0.28	-0.33	0.29	2007, 2009, 2011
DDI2	DNA-damage inducible 1 homolog 2 (S. cerevisiae)	357	1	1	0	0	1	1	0	0	3	-0.27	-0.55	0.7
MAP4K3	mitogen-activated protein kinase kinase kinase kinase 3	796	1	0	1	0	0	0	0	0	0	-0.27	-0.27	0.53	2009, 2011
SLC35B3	solute carrier family 35 (adenosine 3'-phospho 5'-phosphosulfate transporter), member B3	83	1	0	0	1	0	0	0	0	0	-0.27	-0.27	0.48	2005, 2007
SULT4A1	sulfotransferase family 4A, member 1	25	1	0	0	1	0	0	0	0	0	-0.27	-0.27	0.43
TM9SF3	transmembrane 9 superfamily member 3	1030	1	0	1	0	0	0	0	0	0	-0.27	-0.27	0.84	2009, 2011
BCAP29	B-cell receptor-associated protein 29	326	1	0	1	0	0	0	0	0	0	-0.27	-0.27	0.33
CDKN1C	cyclin-dependent kinase inhibitor 1C (p57, Kip2)	328	1	0	1	0	0	0	0	0	0	-0.27	-0.27	0.57	2011
KLHL23	kelch-like family member 23	791	2	0	2	0	0	0	0	0	0	-0.27	-0.27	0.87	2011
CECR2	cat eye syndrome chromosome region, candidate 2	46	2	1	0	1	1	0	0	1	2	-0.26	-0.51	0.88	2011
FUT9	fucosyltransferase 9 (alpha (1,3) fucosyltransferase)	5	1	0	0	1	1	0	0	1	0	-0.26	-0.26	0.68	2007, 2009, 2011
NLRC3	NLR family, CARD domain containing 3	5	1	0	1	0	1	1	0	0	0	-0.26	-0.26	0.31
KIAA0753	KIAA0753	133	1	1	0	0	0	0	0	0	0	-0.26	-0.26	0.28	2009, 2011
ATXN7	ataxin 7	264	1	1	0	0	0	0	0	0	0	-0.26	-0.26	0.77	2005, 2007, 2009, 2011
PMP22	peripheral myelin protein 22	1152	1	0	0	1	0	0	0	0	0	-0.26	-0.26	0.49	2011
ERLIN1	ER lipid raft associated 1	86	1	0	0	1	0	0	0	0	0	-0.26	-0.26	0.63	2007, 2009, 2011
RNF38	ring finger protein 38	348	1	0	1	0	0	0	0	0	0	-0.26	-0.28	0.61	2005, 2007, 2009, 2011
WDTC1	WD and tetratricopeptide repeats 1	137	1	1	0	0	0	0	0	0	1	-0.26	-0.26	0.85	2005, 2007, 2009, 2011
XYLT1	xylosyltransferase I	159	1	0	0	1	1	0	1	0	1	-0.26	-0.26	0.47	2011
RASSF3	Ras association (RalGDS/AF-6) domain family member 3	461	1	0	1	0	0	0	0	0	0	-0.26	-0.28	0.67	2011
WIPI2	WD repeat domain, phosphoinositide interacting 2	1038	1	0	1	0	0	0	0	0	1	-0.26	-0.26	0.84	2009, 2011
DYRK1A	dual-specificity tyrosine-(Y)-phosphorylation regulated kinase 1A	448	1	1	0	0	1	0	0	1	0	-0.26	-0.34	0.23
NCSTN	nicastrin	578	1	0	0	1	0	0	0	0	1	-0.26	-0.26	0.69	2009, 2011
ZNF24	zinc finger protein 24	1796	1	1	0	0	0	0	0	0	1	-0.26	-0.26	< 0.1
HLF	hepatic leukemia factor	15	1	0	1	0	0	0	0	0	4	-0.26	-0.26	0.79	2005, 2007, 2009, 2011
TRAF3	TNF receptor-associated factor 3	833	1	0	1	0	0	0	0	0	3	-0.26	-0.35	> 0.99	2011
STX4	syntaxin 4	53	1	0	1	0	1	1	0	0	0	-0.26	-0.27	0.4	2007
RUNX1T1	runt-related transcription factor 1; translocated to, 1 (cyclin D-related)	9	2	1	1	0	0	0	0	0	0	-0.26	-0.26	0.92	2011
DENND6A	DENN/MADD domain containing 6A	139	1	0	1	0	0	0	0	0	1	-0.26	-0.26	0.58	2007, 2009, 2011
HOXA7	homeobox A7	27	1	0	1	0	0	0	0	0	1	-0.26	-0.26	0.29	2007, 2011
COL5A3	collagen, type V, alpha 3	5	1	0	0	1	0	0	0	0	0	-0.25	-0.25	0.67	2005, 2007, 2009, 2011
SEMA3F	sema domain, immunoglobulin domain (Ig), short basic domain, secreted, (semaphorin) 3F	263	1	0	1	0	0	0	0	0	0	-0.25	-0.26	0.54	2009, 2011
ATG4D	autophagy related 4D, cysteine peptidase	801	1	0	0	1	0	0	0	0	0	-0.25	-0.25	0.66	2009, 2011
DENND2C	DENN/MADD domain containing 2C	51	1	0	0	1	0	0	0	0	0	-0.25	-0.25	0.44
GPD2	glycerol-3-phosphate dehydrogenase 2 (mitochondrial)	196	1	1	0	0	1	0	1	0	0	-0.25	-0.25	0.32	2009, 2011
PRPF40A	PRP40 pre-mRNA processing factor 40 homolog A (S. cerevisiae)	459	1	0	1	0	0	0	0	0	0	-0.25	-0.28	0.78	2009, 2011
TMEM245	transmembrane protein 245	1320	1	0	1	0	0	0	0	0	0	-0.25	-0.25	0.44	2009, 2011
CNN1	calponin 1, basic, smooth muscle	96	1	0	0	1	0	0	0	0	0	-0.25	-0.25	ORF	2005, 2007, 2009, 2011
PPP4R1L	protein phosphatase 4, regulatory subunit 1-like	27	1	0	1	0	1	0	0	1	0	-0.25	-0.26	< 0.1
ARHGAP17	Rho GTPase activating protein 17	1337	1	1	0	0	0	0	0	0	0	-0.25	-0.25	ORF
PLXNA2	plexin A2	8	1	1	0	0	3	0	1	2	0	-0.25	-0.25	0.94	2007, 2009, 2011
SEC24C	SEC24 family, member C (S. cerevisiae)	8215	1	1	0	0	0	0	0	0	0	-0.25	-0.25	0.29	2009, 2011
FOXC2	forkhead box C2 (MFH-1, mesenchyme forkhead 1)	665	1	0	0	1	0	0	0	0	0	-0.25	-0.25	0.55
JPH3	junctophilin 3	318	1	0	0	1	0	0	0	0	0	-0.24	-0.24	0.76	2005, 2007, 2009, 2011
SNX6	sorting nexin 6	254	1	0	0	1	0	0	0	0	0	-0.24	-0.24	0.52	2009, 2011
ZBTB18	zinc finger and BTB domain containing 18	935	1	0	1	0	0	0	0	0	1	-0.24	-0.24	0.49	2005, 2007, 2009, 2011
TET2	tet methylcytosine dioxygenase 2	558	1	0	1	0	0	0	0	0	1	-0.24	-0.24	0.34
HIF1A	hypoxia inducible factor 1, alpha subunit (basic helix-loop-helix transcription factor)	1955	1	0	1	0	0	0	0	0	0	-0.24	-0.24	> 0.99	2005, 2007, 2009, 2011
APPBP2	amyloid beta precursor protein (cytoplasmic tail) binding protein 2	907	1	0	1	0	0	0	0	0	0	-0.24	-0.24	0.86	2005, 2007, 2009, 2011
ACTG1	actin, gamma 1	3210	1	0	0	1	0	0	0	0	0	-0.24	-0.24	0.41	2005, 2007
TAOK1	TAO kinase 1	164	1	1	0	0	2	0	1	1	2	-0.24	-0.24	0.87	2011
ITFG3	integrin alpha FG-GAP repeat containing 3	1046	1	1	0	0	0	0	0	0	1	-0.24	-0.24	0.61	2009, 2011
USP27X	ubiquitin specific peptidase 27, X-linked	260	1	0	1	0	0	0	0	0	0	-0.24	-0.24	0.43	2011
TRMT1L	tRNA methyltransferase 1 homolog (S. cerevisiae)-like	410	1	1	0	0	0	0	0	0	0	-0.24	-0.24	ORF
ZNF784	zinc finger protein 784	19	1	0	0	1	2	0	2	0	0	-0.24	-0.24	0.45
MATN2	matrilin 2	371	1	0	1	0	0	0	0	0	0	-0.24	-0.24	0.38	2011
SET	SET nuclear oncogene	763	1	0	0	1	0	0	0	0	0	-0.24	-0.24	0.46	2005, 2007
PRDM5	PR domain containing 5	22	1	1	0	0	0	0	0	0	0	-0.24	-0.24	ORF
KIAA1958	KIAA1958	117	2	1	0	1	2	0	0	2	1	-0.24	-0.48	0.92
PREPL	prolyl endopeptidase-like	612	1	1	0	0	0	0	0	0	0	-0.24	-0.29	ORF
USP37	ubiquitin specific peptidase 37	14	1	0	0	1	0	0	0	0	0	-0.24	-0.24	0.78	2009, 2011
CLK2	CDC-like kinase 2	77	1	0	1	0	0	0	0	0	0	-0.23	-0.23	0.28
SMARCD1	SWI/SNF related, matrix associated, actin dependent regulator of chromatin, subfamily d, member 1	952	1	1	0	0	2	0	1	1	0	-0.23	-0.27	0.68	2005, 2007, 2009, 2011
DEPDC1B	DEP domain containing 1B	449	1	0	1	0	0	0	0	0	0	-0.23	-0.26	0.6	2009, 2011
MINPP1	multiple inositol-polyphosphate phosphatase 1	1079	1	0	0	1	0	0	0	0	0	-0.23	-0.23	0.44
RBBP4	retinoblastoma binding protein 4	486	1	0	1	0	0	0	0	0	1	-0.23	-0.23	< 0.1	2009, 2011
RORB	RAR-related orphan receptor B	5	1	0	1	0	1	0	0	1	1	-0.23	-0.23	0.83	2005, 2007, 2009, 2011
DDX3Y	DEAD (Asp-Glu-Ala-Asp) box helicase 3, Y-linked	5	1	0	1	0	0	0	0	0	0	-0.23	-0.23	0.56	2005, 2007, 2009, 2011
THUMPD3	THUMP domain containing 3	445	1	0	0	1	0	0	0	0	0	-0.23	-0.23	0.51
ACER2	alkaline ceramidase 2	44	1	0	0	1	1	0	1	0	1	-0.23	-0.26	0.61
IKBKB	inhibitor of kappa light polypeptide gene enhancer in B-cells, kinase beta	806	1	1	0	0	0	0	0	0	1	-0.22	-0.23	< 0.1	2005, 2007, 2009, 2011
ZNF618	zinc finger protein 618	778	1	0	0	1	1	1	0	0	2	-0.22	-0.23	0.81	2007, 2009, 2011
ZNF641	zinc finger protein 641	87	1	0	1	0	0	0	0	0	4	-0.22	-0.3	0.28
BTRC	beta-transducin repeat containing E3 ubiquitin protein ligase	96	1	1	0	0	1	1	0	0	1	-0.22	-0.51	0.31	2005, 2007
SLC24A4	solute carrier family 24 (sodium/potassium/calcium exchanger), member 4	5	1	0	1	0	3	1	1	1	1	-0.22	-0.55	0.72	2011
TMEM135	transmembrane protein 135	963	1	0	0	1	2	0	0	2	0	-0.22	-0.37	0.66	2007, 2009, 2011
ZBTB37	zinc finger and BTB domain containing 37	213	1	1	0	0	3	0	2	1	3	-0.22	-0.24	0.57
SMARCAD1	SWI/SNF-related, matrix-associated actin-dependent regulator of chromatin, subfamily a, containing DEAD/H box 1	371	1	0	0	1	0	0	0	0	0	-0.22	-0.22	0.72	2005, 2007, 2009, 2011
CLIP1	CAP-GLY domain containing linker protein 1	17	1	1	0	0	0	0	0	0	0	-0.22	-0.38	0.87	2007, 2009, 2011
TRPM4	transient receptor potential cation channel, subfamily M, member 4	295	1	0	1	0	0	0	0	0	0	-0.21	-0.21	0.37	2009, 2011
FXR1	fragile X mental retardation, autosomal homolog 1	434	2	0	1	1	0	0	0	0	0	-0.21	-0.21	0.98	2007, 2009, 2011
LAMC1	laminin, gamma 1 (formerly LAMB2)	1082	1	0	1	0	0	0	0	0	1	-0.21	-0.31	0.88	2005, 2007, 2009, 2011
EPB41L3	erythrocyte membrane protein band 4.1-like 3	179	1	0	1	0	0	0	0	0	0	-0.21	-0.21	0.28
FAM169A	family with sequence similarity 169, member A	90	1	0	1	0	1	0	0	1	2	-0.21	-0.21	< 0.1
SLC35E1	solute carrier family 35, member E1	4273	1	1	0	0	1	0	0	1	3	-0.21	-0.57	0.93	2009, 2011
FBXO33	F-box protein 33	306	1	0	0	1	1	1	0	0	1	-0.21	-0.51	0.51	2005, 2007, 2009, 2011
RGS17	regulator of G-protein signaling 17	11	1	0	1	0	1	0	1	0	0	-0.21	-0.37	0.71
ZMAT2	zinc finger, matrin-type 2	1926	1	0	0	1	1	0	0	1	0	-0.21	-0.28	0.41
TIGD5	tigger transposable element derived 5	823	1	0	0	1	0	0	0	0	2	-0.21	-0.21	0.75	2011
XPOT	exportin, tRNA	887	1	0	1	0	1	0	0	1	1	-0.21	-0.31	0.36
SRGAP3	SLIT-ROBO Rho GTPase activating protein 3	38	1	0	0	1	2	1	1	0	1	-0.21	-0.34	0.65	2005, 2007, 2009, 2011
RFX3	regulatory factor X, 3 (influences HLA class II expression)	37	1	1	0	0	0	0	0	0	0	-0.21	-0.29	0.87
STAG1	stromal antigen 1	94	1	0	0	1	1	0	0	1	0	-0.21	-0.24	0.51
CLCN3	chloride channel, voltage-sensitive 3	1142	2	1	0	1	1	0	0	1	0	-0.21	-0.71	0.97
ZCCHC2	zinc finger, CCHC domain containing 2	13	1	0	1	0	1	0	1	0	0	-0.2	-0.2	0.36	2005, 2007, 2011
VEGFA	vascular endothelial growth factor A	907	1	0	0	1	0	0	0	0	1	-0.2	-0.21	0.56	2007, 2009, 2011
MN1	meningioma (disrupted in balanced translocation) 1	15	1	0	1	0	0	0	0	0	0	-0.2	-0.2	0.75	2009, 2011
HSPBAP1	HSPB (heat shock 27kDa) associated protein 1	22	1	0	1	0	0	0	0	0	1	-0.2	-0.29	< 0.1
STRADB	STE20-related kinase adaptor beta	12	1	0	0	1	0	0	0	0	0	-0.2	-0.2	0.44	2007, 2009
GMEB1	glucocorticoid modulatory element binding protein 1	154	1	1	0	0	1	0	0	1	0	-0.2	-0.24	0.63	2011
EPHA7	EPH receptor A7	213	1	0	1	0	0	0	0	0	0	-0.2	-0.2	0.45	2005, 2007, 2009, 2011
CLOCK	clock circadian regulator	86	1	1	0	0	1	0	1	0	0	-0.2	-0.2	0.85
PI4KA	phosphatidylinositol 4-kinase, catalytic, alpha	5	1	0	0	1	0	0	0	0	0	-0.2	-0.2	0.64	2009, 2011
UBE2Q1	ubiquitin-conjugating enzyme E2Q family member 1	3046	1	0	0	1	1	0	0	1	0	-0.2	-0.23	0.61	2007, 2009, 2011
SORL1	sortilin-related receptor, L(DLR class) A repeats containing	40	1	0	1	0	1	0	1	0	0	-0.2	-0.29	0.5
SRRM4	serine/arginine repetitive matrix 4	22	1	0	1	0	1	0	0	1	2	-0.2	-0.2	0.6	2009, 2011
OSTM1	osteopetrosis associated transmembrane protein 1	63	1	0	0	1	0	0	0	0	0	-0.2	-0.22	0.53	2005, 2007, 2011
NOTUM	notum pectinacetylesterase homolog (Drosophila)	10	1	0	0	1	0	0	0	0	0	-0.2	-0.2	0.68	2009, 2011
ETV6	ets variant 6	44	1	1	0	0	1	0	0	1	1	-0.2	-0.25	0.55	2011
PPP6C	protein phosphatase 6, catalytic subunit	346	1	1	0	0	0	0	0	0	1	-0.2	-0.68	0.88	2011
MYH9	myosin, heavy chain 9, non-muscle	1317	1	0	1	0	1	1	0	0	1	-0.2	-0.31	0.83	2005, 2007, 2009, 2011
ZNF415	zinc finger protein 415	38	1	1	0	0	1	0	1	0	0	-0.2	-0.51	ORF
MINOS1-NBL1	MINOS1-NBL1 readthrough	852	1	0	0	1	0	0	0	0	1	-0.19	-0.19	0.43	2011
ITGA4	integrin, alpha 4 (antigen CD49D, alpha 4 subunit of VLA-4 receptor)	29	1	0	1	0	0	0	0	0	1	-0.19	-0.2	0.35	2009, 2011
HHIP	hedgehog interacting protein	65	1	0	0	1	1	0	1	0	2	-0.19	-0.42	0.48
NBL1	neuroblastoma 1, DAN family BMP antagonist	852	1	0	0	1	0	0	0	0	1	-0.19	-0.19	0.43	2011
ZNF148	zinc finger protein 148	230	1	0	1	0	1	0	1	0	0	-0.19	-0.38	0.64	2007, 2009, 2011
FAM76B	family with sequence similarity 76, member B	186	1	0	1	0	0	0	0	0	0	-0.19	-0.22	0.3
SLAMF8	SLAM family member 8	5	1	1	0	0	0	0	0	0	0	-0.19	-0.19	0.22	2009, 2011
AUTS2	autism susceptibility candidate 2	198	1	1	0	0	0	0	0	0	0	-0.19	-0.38	0.84	2005, 2007, 2009, 2011
ONECUT2	one cut homeobox 2	847	1	1	0	0	0	0	0	0	2	-0.19	-0.35	0.88	2007, 2009, 2011
SLC25A37	solute carrier family 25 (mitochondrial iron transporter), member 37	145	1	1	0	0	0	0	0	0	1	-0.19	-0.49	0.93
RGMA	RGM domain family, member A	145	1	0	1	0	1	0	1	0	0	-0.19	-0.19	0.43	2005, 2007, 2009, 2011
ZFP91	ZFP91 zinc finger protein	688	1	0	1	0	1	0	0	1	0	-0.19	-0.19	0.39	2005, 2007, 2011
PPM1L	protein phosphatase, Mg2+/Mn2+ dependent, 1L	59	1	0	1	0	2	0	1	1	2	-0.19	-0.2	0.52	2011
ZNF394	zinc finger protein 394	77	2	0	2	0	0	0	0	0	0	-0.19	-0.19	ORF
ARHGEF5	Rho guanine nucleotide exchange factor (GEF) 5	200	1	0	0	1	1	1	0	0	0	-0.19	-0.29	0.56	2005, 2007, 2011
FSD1	fibronectin type III and SPRY domain containing 1	81	1	0	1	0	0	0	0	0	0	-0.19	-0.2	0.41	2009, 2011
ROCK1	Rho-associated, coiled-coil containing protein kinase 1	7	1	0	0	1	0	0	0	0	0	-0.19	-0.19	0.83	2007, 2009, 2011
KANK2	KN motif and ankyrin repeat domains 2	1735	1	0	0	1	0	0	0	0	1	-0.19	-0.19	0.49	2005, 2007, 2011
SOX4	SRY (sex determining region Y)-box 4	2736	1	0	0	1	1	0	0	1	0	-0.19	-0.25	0.79	2005, 2007, 2009, 2011
ARHGAP29	Rho GTPase activating protein 29	451	1	0	0	1	0	0	0	0	0	-0.19	-0.19	0.49	2007, 2009, 2011
RRAGC	Ras-related GTP binding C	1062	1	0	0	1	0	0	0	0	2	-0.19	-0.22	0.78
SNN	stannin	663	1	0	0	1	0	0	0	0	3	-0.19	-0.2	0.62	2005, 2007, 2009, 2011
RFESD	Rieske (Fe-S) domain containing	15	1	0	0	1	0	0	0	0	1	-0.19	-0.22	< 0.1
KLF9	Kruppel-like factor 9	20	1	0	1	0	0	0	0	0	0	-0.19	-0.19	0.31
AFTPH	aftiphilin	6	1	0	1	0	0	0	0	0	0	-0.18	-0.18	0.52	2007, 2009, 2011
SLC24A2	solute carrier family 24 (sodium/potassium/calcium exchanger), member 2	5	1	0	0	1	3	0	2	1	0	-0.18	-0.18	0.5	2011
NUPL1	nucleoporin like 1	268	1	0	0	1	0	0	0	0	0	-0.18	-0.18	0.59	2005, 2007, 2009, 2011
ARHGEF12	Rho guanine nucleotide exchange factor (GEF) 12	815	1	1	0	0	0	0	0	0	1	-0.18	-0.19	0.87	2009, 2011
AGO1	argonaute RISC catalytic component 1	402	3	0	0	3	1	0	1	0	4	-0.18	-0.18	0.95	2005, 2007, 2009, 2011
CAV1	caveolin 1, caveolae protein, 22kDa	415	1	0	1	0	0	0	0	0	0	-0.18	-0.26	0.46	2005, 2007, 2009, 2011
EXOSC3	exosome component 3	1657	1	0	0	1	0	0	0	0	0	-0.18	-0.18	ORF
ZSWIM4	zinc finger, SWIM-type containing 4	13	1	0	0	1	0	0	0	0	0	-0.18	-0.18	0.62	2009, 2011
ERBB4	v-erb-b2 avian erythroblastic leukemia viral oncogene homolog 4	27	1	1	0	0	0	0	0	0	0	-0.18	-0.18	0.93	2007, 2009, 2011
MYO5A	myosin VA (heavy chain 12, myoxin)	573	1	1	0	0	0	0	0	0	2	-0.18	-0.35	0.87	2011
ZBTB8A	zinc finger and BTB domain containing 8A	287	1	0	0	1	0	0	0	0	0	-0.18	-0.18	0.56	2009, 2011
GBP1	guanylate binding protein 1, interferon-inducible	40	1	1	0	0	0	0	0	0	0	-0.17	-0.43	0.21
PCYOX1	prenylcysteine oxidase 1	407	1	1	0	0	1	0	1	0	0	-0.17	-0.62	0.72	2009, 2011
PAOX	polyamine oxidase (exo-N4-amino)	264	1	0	0	1	0	0	0	0	1	-0.17	-0.17	< 0.1
SLC35E4	solute carrier family 35, member E4	15	1	0	0	1	0	0	0	0	0	-0.17	-0.17	0.71	2009, 2011
SH3PXD2A	SH3 and PX domains 2A	152	1	0	1	0	2	0	1	1	2	-0.17	-0.2	0.85	2007, 2009, 2011
WBP11	WW domain binding protein 11	130	1	0	0	1	0	0	0	0	0	-0.17	-0.17	0.73	2011
PLEKHH1	pleckstrin homology domain containing, family H (with MyTH4 domain) member 1	125	1	1	0	0	0	0	0	0	1	-0.17	-0.17	0.68	2005, 2007, 2009, 2011
MGAT3	mannosyl (beta-1,4-)-glycoprotein beta-1,4-N-acetylglucosaminyltransferase	9	1	0	1	0	1	0	0	1	0	-0.17	-0.17	0.5	2009, 2011
RPS6KA5	ribosomal protein S6 kinase, 90kDa, polypeptide 5	64	1	0	0	1	0	0	0	0	0	-0.17	-0.17	0.46	2005, 2007
TMEM123	transmembrane protein 123	2135	1	0	0	1	0	0	0	0	0	-0.17	-0.17	0.53	2009, 2011
RGMB	RGM domain family, member B	6087	1	0	1	0	0	0	0	0	0	-0.17	-0.21	0.71	2009, 2011
MFHAS1	malignant fibrous histiocytoma amplified sequence 1	130	1	0	1	0	1	0	0	1	0	-0.17	-0.23	0.76	2007, 2009, 2011
JAG1	jagged 1	421	1	0	1	0	1	0	0	1	0	-0.17	-0.29	0.62	2009, 2011
DNAJB5	DnaJ (Hsp40) homolog, subfamily B, member 5	379	1	0	1	0	0	0	0	0	1	-0.17	-0.17	0.48	2007
STOX2	storkhead box 2	379	1	0	1	0	0	0	0	0	1	-0.17	-0.17	0.66
SLC35A3	solute carrier family 35 (UDP-N-acetylglucosamine (UDP-GlcNAc) transporter), member A3	191	1	1	0	0	0	0	0	0	0	-0.17	-0.32	0.42
PDE7A	phosphodiesterase 7A	84	1	0	0	1	0	0	0	0	0	-0.17	-0.17	0.56
YAF2	YY1 associated factor 2	413	1	0	1	0	0	0	0	0	1	-0.17	-0.36	0.97	2005, 2007, 2009, 2011
MPP5	membrane protein, palmitoylated 5 (MAGUK p55 subfamily member 5)	354	1	1	0	0	0	0	0	0	1	-0.17	-0.44	0.91	2005, 2007, 2009, 2011
STON2	stonin 2	40	1	0	1	0	1	0	1	0	2	-0.17	-0.23	0.97
FAM126B	family with sequence similarity 126, member B	132	2	1	1	0	0	0	0	0	0	-0.17	-0.63	0.79	2011
TERF2	telomeric repeat binding factor 2	709	1	0	0	1	0	0	0	0	0	-0.16	-0.17	0.53
MAP3K5	mitogen-activated protein kinase kinase kinase 5	46	1	0	0	1	0	0	0	0	0	-0.16	-0.16	0.46	2005, 2007
ZNF704	zinc finger protein 704	124	2	2	0	0	3	0	2	1	1	-0.16	-0.65	0.77	2011
ZNF710	zinc finger protein 710	5	1	1	0	0	0	0	0	0	2	-0.16	-0.16	0.36	2009, 2011
POU3F1	POU class 3 homeobox 1	9	1	0	1	0	0	0	0	0	0	-0.16	-0.16	0.31	2011
BTBD9	BTB (POZ) domain containing 9	65	1	1	0	0	1	0	0	1	1	-0.16	-0.17	0.63	2009, 2011
LRP4	low density lipoprotein receptor-related protein 4	152	1	0	0	1	0	0	0	0	1	-0.16	-0.16	0.77	2005, 2007, 2009, 2011
KPNB1	karyopherin (importin) beta 1	465	1	0	0	1	0	0	0	0	1	-0.16	-0.16	0.6	2005, 2007, 2009, 2011
PBRM1	polybromo 1	689	1	0	0	1	0	0	0	0	1	-0.16	-0.16	0.44	2007, 2009, 2011
ABCA1	ATP-binding cassette, sub-family A (ABC1), member 1	184	1	0	0	1	0	0	0	0	1	-0.16	-0.17	0.79	2005, 2007, 2009, 2011
NFE2L1	nuclear factor, erythroid 2-like 1	1605	1	0	1	0	2	0	2	0	5	-0.16	-0.18	0.56	2005, 2007, 2011
RIMS1	regulating synaptic membrane exocytosis 1	45	1	0	0	1	0	0	0	0	0	-0.15	-0.15	0.53	2007, 2009, 2011
E2F3	E2F transcription factor 3	91	1	1	0	0	0	0	0	0	1	-0.15	-0.15	0.42	2009, 2011
ATXN3	ataxin 3	115	2	1	1	0	0	0	0	0	0	-0.15	-0.41	0.88	2011
C18orf25	chromosome 18 open reading frame 25	688	1	0	0	1	0	0	0	0	0	-0.15	-0.2	0.77	2005, 2007, 2009, 2011
ARIH2	ariadne RBR E3 ubiquitin protein ligase 2	938	1	0	1	0	1	0	0	1	0	-0.15	-0.16	0.52	2005, 2007, 2009, 2011
HOXB6	homeobox B6	12	1	0	0	1	0	0	0	0	1	-0.15	-0.15	0.63	2005, 2007, 2009, 2011
TENM2	teneurin transmembrane protein 2	162	1	0	0	1	0	0	0	0	0	-0.15	-0.15	0.45	2007
RB1	retinoblastoma 1	1891	1	0	1	0	0	0	0	0	0	-0.15	-0.15	0.29
NAA15	N(alpha)-acetyltransferase 15, NatA auxiliary subunit	546	1	0	0	1	0	0	0	0	0	-0.15	-0.15	0.61	2005, 2007, 2009, 2011
RAD51L3-RFFL	Uncharacterized protein	670	1	0	1	0	0	0	0	0	0	-0.15	-0.18	0.4
USP46	ubiquitin specific peptidase 46	180	1	0	0	1	2	0	2	0	2	-0.15	-0.2	0.62	2009, 2011
WAPAL	wings apart-like homolog (Drosophila)	185	1	0	1	0	0	0	0	0	1	-0.15	-0.18	0.47	2007, 2009, 2011
MIOS	missing oocyte, meiosis regulator, homolog (Drosophila)	77	1	1	0	0	0	0	0	0	1	-0.15	-0.26	0.26
ADAMTS5	ADAM metallopeptidase with thrombospondin type 1 motif, 5	68	1	0	1	0	1	0	1	0	1	-0.15	-0.26	0.32
PHTF2	putative homeodomain transcription factor 2	1730	1	0	1	0	0	0	0	0	0	-0.15	-0.15	0.36	2011
RNMTL1	RNA methyltransferase like 1	1736	1	0	1	0	1	1	0	0	1	-0.15	-0.52	0.32
BRD7	bromodomain containing 7	349	2	1	1	0	1	0	1	0	0	-0.15	-0.64	0.59
ATP1A2	ATPase, Na+/K+ transporting, alpha 2 polypeptide	5	1	0	0	1	0	0	0	0	1	-0.15	-0.15	0.42
CDH2	cadherin 2, type 1, N-cadherin (neuronal)	1230	1	0	1	0	0	0	0	0	1	-0.15	-0.16	0.37
MANEAL	mannosidase, endo-alpha-like	381	1	1	0	0	2	0	1	1	0	-0.15	-0.69	0.49
REEP2	receptor accessory protein 2	606	1	0	0	1	0	0	0	0	0	-0.15	-0.15	0.45	2009, 2011
PAK4	p21 protein (Cdc42/Rac)-activated kinase 4	130	1	0	0	1	0	0	0	0	2	-0.14	-0.14	0.76	2011
R3HDM1	R3H domain containing 1	195	1	0	0	1	0	0	0	0	0	-0.14	-0.14	0.41
ST6GAL1	ST6 beta-galactosamide alpha-2,6-sialyltranferase 1	549	1	0	1	0	0	0	0	0	3	-0.14	-0.21	0.67	2005, 2007, 2009, 2011
RFFL	ring finger and FYVE-like domain containing E3 ubiquitin protein ligase	670	1	0	1	0	0	0	0	0	0	-0.14	-0.17	0.4
ARHGAP19	Rho GTPase activating protein 19	1051	1	0	0	1	0	0	0	0	1	-0.14	-0.14	0.58	2009, 2011
SMARCE1	SWI/SNF related, matrix associated, actin dependent regulator of chromatin, subfamily e, member 1	252	1	0	1	0	1	0	1	0	1	-0.14	-0.18	< 0.1
ZNF512B	zinc finger protein 512B	8	1	1	0	0	0	0	0	0	4	-0.14	-0.14	0.86	2007, 2009, 2011
WNT7B	wingless-type MMTV integration site family, member 7B	40	1	0	1	0	0	0	0	0	0	-0.14	-0.14	0.71	2011
ZEB1	zinc finger E-box binding homeobox 1	59	1	0	1	0	0	0	0	0	0	-0.14	-0.14	0.31
ULK3	unc-51 like kinase 3	22	1	0	0	1	0	0	0	0	0	-0.14	-0.14	0.4
MTMR3	myotubularin related protein 3	123	1	0	0	1	1	0	1	0	0	-0.14	-0.15	0.77	2005, 2007, 2009, 2011
CDH8	cadherin 8, type 2	11	1	1	0	0	0	0	0	0	0	-0.13	-0.31	0.86
RANBP10	RAN binding protein 10	140	1	0	1	0	0	0	0	0	2	-0.13	-0.14	0.52	2005, 2007, 2009, 2011
WNK3	WNK lysine deficient protein kinase 3	55	1	0	1	0	0	0	0	0	0	-0.13	-0.13	0.55	2005, 2007, 2009, 2011
KIT	v-kit Hardy-Zuckerman 4 feline sarcoma viral oncogene homolog	329	1	0	0	1	0	0	0	0	0	-0.13	-0.13	0.63	2011
KIAA0355	KIAA0355	538	1	0	1	0	0	0	0	0	0	-0.13	-0.22	0.77	2005, 2007, 2009, 2011
CRIM1	cysteine rich transmembrane BMP regulator 1 (chordin-like)	4842	1	0	0	1	0	0	0	0	2	-0.13	-0.13	0.49
CBL	Cbl proto-oncogene, E3 ubiquitin protein ligase	309	1	0	1	0	0	0	0	0	0	-0.13	-0.13	0.73	2011
SRSF1	serine/arginine-rich splicing factor 1	1430	1	0	0	1	0	0	0	0	0	-0.13	-0.16	0.81	2005, 2007, 2009, 2011
MEF2D	myocyte enhancer factor 2D	759	1	0	0	1	1	0	1	0	1	-0.12	-0.2	0.53	2009, 2011
POGK	pogo transposable element with KRAB domain	377	1	0	0	1	0	0	0	0	0	-0.12	-0.15	0.64	2005, 2007, 2009, 2011
SP2	Sp2 transcription factor	779	1	0	1	0	2	0	2	0	2	-0.12	-0.17	0.48
COL8A1	collagen, type VIII, alpha 1	601	1	0	0	1	0	0	0	0	1	-0.12	-0.12	0.41
CD276	CD276 molecule	186	1	0	1	0	0	0	0	0	0	-0.12	-0.12	0.38	2011
CSRNP2	cysteine-serine-rich nuclear protein 2	104	1	0	1	0	1	0	0	1	0	-0.12	-0.14	0.41	2009, 2011
GANAB	glucosidase, alpha; neutral AB	539	1	0	1	0	0	0	0	0	0	-0.12	-0.13	0.55	2007, 2009, 2011
ZNF226	zinc finger protein 226	327	4	3	1	0	2	0	1	1	0	-0.12	-0.89	< 0.1
ATP2B2	ATPase, Ca++ transporting, plasma membrane 2	170	1	0	1	0	0	0	0	0	3	-0.12	-0.12	0.31	2005, 2007
AL590483.1	Uncharacterized protein; cDNA FLJ42623 fis, clone BRACE3015894	5	1	0	0	1	0	0	0	0	0	-0.12	-0.12	0.71
ARID2	AT rich interactive domain 2 (ARID, RFX-like)	891	1	0	0	1	0	0	0	0	0	-0.12	-0.12	0.61	2005, 2007, 2009, 2011
MAX	MYC associated factor X	51	1	0	0	1	0	0	0	0	0	-0.12	-0.12	ORF
HAS2	hyaluronan synthase 2	398	1	0	0	1	1	0	1	0	0	-0.12	-0.29	0.61
BCL7A	B-cell CLL/lymphoma 7A	96	1	0	0	1	0	0	0	0	0	-0.12	-0.15	0.43	2005, 2007
NFYA	nuclear transcription factor Y, alpha	177	1	0	0	1	1	0	1	0	2	-0.12	-0.21	0.58	2011
KLF12	Kruppel-like factor 12	251	1	0	1	0	0	0	0	0	1	-0.11	-0.11	0.42	2005, 2007, 2009, 2011
NIPAL3	NIPA-like domain containing 3	775	1	0	1	0	0	0	0	0	1	-0.11	-0.14	0.35	2011
TXNRD1	thioredoxin reductase 1	1255	1	0	1	0	0	0	0	0	1	-0.11	-0.11	0.44
PPM1B	protein phosphatase, Mg2+/Mn2+ dependent, 1B	321	1	0	1	0	0	0	0	0	0	-0.11	-0.11	0.34	2011
CTNNA2	catenin (cadherin-associated protein), alpha 2	5	1	0	0	1	0	0	0	0	0	-0.11	-0.11	0.5
CEP72	centrosomal protein 72kDa	230	1	0	0	1	1	0	1	0	0	-0.11	-0.27	< 0.1
UBN2	ubinuclein 2	238	2	0	1	1	0	0	0	0	2	-0.11	-0.11	0.71	2009, 2011
CDC73	cell division cycle 73	579	1	0	1	0	0	0	0	0	1	-0.11	-0.38	0.85	2011
SP1	Sp1 transcription factor	402	1	0	1	0	1	0	0	1	0	-0.11	-0.24	0.49	2009, 2011
EXTL3	exostosin-like glycosyltransferase 3	358	1	0	1	0	1	0	1	0	3	-0.1	-0.1	0.53	2009, 2011
CCDC176	coiled-coil domain containing 176	61	1	0	0	1	0	0	0	0	0	-0.1	-0.1	ORF	2007
NUFIP2	nuclear fragile X mental retardation protein interacting protein 2	440	1	0	0	1	0	0	0	0	1	-0.1	-0.12	0.59	2007, 2009, 2011
GPR124	G protein-coupled receptor 124	72	1	0	0	1	0	0	0	0	1	-0.1	-0.1	0.73	2005, 2007, 2009, 2011
KLHL6	kelch-like family member 6	5	1	0	0	1	0	0	0	0	1	-0.1	-0.1	0.53	2009, 2011
CEP85L	centrosomal protein 85kDa-like	14	1	0	0	1	0	0	0	0	2	-0.1	-0.2	0.79	2011
PPP1R12A	protein phosphatase 1, regulatory subunit 12A	276	1	0	0	1	0	0	0	0	0	-0.1	-0.1	0.45	2005, 2007, 2009, 2011
ACVR2B	activin A receptor, type IIB	21	3	2	1	0	1	0	0	1	2	-0.1	-0.23	0.98	2007, 2009, 2011
LASP1	LIM and SH3 protein 1	552	1	0	1	0	0	0	0	0	0	-0.1	-0.1	0.3
GRIK3	glutamate receptor, ionotropic, kainate 3	7	1	0	1	0	0	0	0	0	1	-0.1	-0.1	0.57	2009, 2011
MBD5	methyl-CpG binding domain protein 5	7	1	1	0	0	1	0	0	1	1	-0.1	-0.48	0.45
PURA	purine-rich element binding protein A	367	1	0	0	1	0	0	0	0	0	-0.1	-0.18	0.49	2011
HEATR3	HEAT repeat containing 3	119	1	0	0	1	0	0	0	0	0	-0.1	-0.2	0.42
MAPK4	mitogen-activated protein kinase 4	77	1	0	0	1	0	0	0	0	3	-0.09	-0.1	< 0.1
MAP2	microtubule-associated protein 2	68	1	0	1	0	0	0	0	0	0	-0.09	-0.12	0.33
KIAA2018	KIAA2018	23	1	0	1	0	0	0	0	0	0	-0.09	-0.09	0.33	2007, 2009, 2011
RBM24	RNA binding motif protein 24	43	1	0	0	1	0	0	0	0	0	-0.09	-0.31	0.56	2005, 2007, 2009, 2011
DLC1	deleted in liver cancer 1	970	1	0	0	1	0	0	0	0	0	-0.09	-0.12	0.73	2005, 2007, 2009, 2011
KLHL3	kelch-like family member 3	40	1	0	1	0	0	0	0	0	1	-0.09	-0.1	0.44	2005, 2007, 2009, 2011
TIMM10	translocase of inner mitochondrial membrane 10 homolog (yeast)	2518	1	1	0	0	0	0	0	0	1	-0.09	-0.77	0.5	2009, 2011
TMEM178B	transmembrane protein 178B	129	1	0	0	1	0	0	0	0	6	-0.09	-0.09	0.62	2011
UBQLN4	ubiquilin 4	5	1	0	1	0	0	0	0	0	0	-0.09	-0.09	0.37	2011
RANBP3	RAN binding protein 3	908	1	0	1	0	2	1	0	1	2	-0.09	-0.29	0.39	2009, 2011
PLXND1	plexin D1	211	1	1	0	0	1	0	1	0	1	-0.08	-0.26	0.89	2005, 2007, 2009, 2011
HDLBP	high density lipoprotein binding protein	1755	1	1	0	0	0	0	0	0	0	-0.08	-0.43	0.93	2007, 2009, 2011
RIN2	Ras and Rab interactor 2	539	1	0	1	0	0	0	0	0	0	-0.08	-0.1	0.31
FBXO9	F-box protein 9	904	1	0	0	1	0	0	0	0	0	-0.08	-0.15	0.46	2009, 2011
ARHGAP20	Rho GTPase activating protein 20	85	1	0	1	0	0	0	0	0	0	-0.08	-0.08	0.47	2011
CSNK1D	casein kinase 1, delta	1799	1	0	0	1	0	0	0	0	0	-0.08	-0.08	ORF
SPRED3	sprouty-related, EVH1 domain containing 3	42	1	0	0	1	1	0	0	1	0	-0.08	-0.19	0.44
AKAP13	A kinase (PRKA) anchor protein 13	53	1	1	0	0	0	0	0	0	2	-0.08	-0.08	0.2	2011
SLC46A1	solute carrier family 46 (folate transporter), member 1	580	1	0	1	0	0	0	0	0	4	-0.08	-0.09	0.29
SPRYD7	SPRY domain containing 7	863	1	0	1	0	1	0	0	1	0	-0.08	-0.44	0.57	2009, 2011
USP19	ubiquitin specific peptidase 19	323	1	0	1	0	0	0	0	0	0	-0.08	-0.08	0.32
ZBTB5	zinc finger and BTB domain containing 5	281	1	0	1	0	0	0	0	0	0	-0.08	-0.08	0.4	2009, 2011
RRP15	ribosomal RNA processing 15 homolog (S. cerevisiae)	243	1	0	1	0	1	1	0	0	1	-0.08	-0.37	0.41	2009, 2011
NCOR1	nuclear receptor corepressor 1	268	1	0	1	0	0	0	0	0	2	-0.07	-0.19	0.99	2011
SOX6	SRY (sex determining region Y)-box 6	22	1	0	0	1	1	0	1	0	0	-0.07	-0.21	0.63	2011
ABCC5	ATP-binding cassette, sub-family C (CFTR/MRP), member 5	453	1	0	1	0	0	0	0	0	0	-0.07	-0.08	0.32	2005, 2007, 2009
ANKRD52	ankyrin repeat domain 52	2913	1	0	0	1	0	0	0	0	1	-0.07	-0.26	0.44	2011
INO80D	INO80 complex subunit D	5	1	1	0	0	0	0	0	0	3	-0.07	-0.07	0.86	2009, 2011
KIAA0226	KIAA0226	89	1	0	1	0	1	0	0	1	0	-0.07	-0.1	0.35
ZNF740	zinc finger protein 740	2137	1	0	0	1	0	0	0	0	0	-0.07	-0.07	0.43	2007, 2009, 2011
ZNF614	zinc finger protein 614	55	1	1	0	0	0	0	0	0	0	-0.07	-0.41	0.57	2009, 2011
SMARCA4	SWI/SNF related, matrix associated, actin dependent regulator of chromatin, subfamily a, member 4	662	1	0	0	1	0	0	0	0	0	-0.07	-0.22	0.48	2005, 2007, 2009, 2011
PNP	purine nucleoside phosphorylase	50	1	0	1	0	0	0	0	0	2	-0.07	-0.27	0.45
KIAA1324L	KIAA1324-like	181	1	0	0	1	0	0	0	0	1	-0.06	-0.12	0.58	2011
SRL	sarcalumenin	5	1	0	1	0	0	0	0	0	0	-0.06	-0.06	0.5	2009, 2011
HIP1R	huntingtin interacting protein 1 related	17	1	0	1	0	0	0	0	0	0	-0.06	-0.06	0.3
PTGIS	prostaglandin I2 (prostacyclin) synthase	192	1	0	1	0	2	0	2	0	1	-0.06	-0.06	0.35
PPL	periplakin	849	1	0	0	1	0	0	0	0	3	-0.06	-0.21	0.67
SLC36A4	solute carrier family 36 (proton/amino acid symporter), member 4	252	1	0	1	0	0	0	0	0	0	-0.06	-0.2	0.29
NOTO	notochord homeobox	5	1	0	0	1	0	0	0	0	0	-0.06	-0.06	0.46
M6PR	mannose-6-phosphate receptor (cation dependent)	46	1	1	0	0	1	0	0	1	1	-0.06	-0.64	0.92	2005, 2007, 2009, 2011
ACVR2A	activin A receptor, type IIA	109	1	1	0	0	0	0	0	0	0	-0.06	-0.35	0.83	2007, 2009, 2011
DDX3X	DEAD (Asp-Glu-Ala-Asp) box helicase 3, X-linked	965	1	0	1	0	0	0	0	0	0	-0.06	-0.23	0.61	2005, 2007, 2009, 2011
RAB10	RAB10, member RAS oncogene family	998	1	0	1	0	0	0	0	0	1	-0.05	-0.25	0.45	2005, 2007
ANKRD13C	ankyrin repeat domain 13C	369	1	1	0	0	1	0	1	0	1	-0.05	-0.37	0.79	2009, 2011
NCOA2	nuclear receptor coactivator 2	271	1	0	1	0	0	0	0	0	0	-0.05	-0.05	0.37	2005, 2007, 2009, 2011
ETS2	v-ets avian erythroblastosis virus E26 oncogene homolog 2	3965	1	0	0	1	0	0	0	0	0	-0.05	-0.27	0.79	2005, 2007, 2009, 2011
RGS10	regulator of G-protein signaling 10	457	1	1	0	0	0	0	0	0	0	-0.05	-0.7	0.66	2009, 2011
MAML3	mastermind-like 3 (Drosophila)	159	1	1	0	0	2	0	0	2	3	-0.05	-0.22	0.33
PLXNB1	plexin B1	47	1	0	1	0	1	0	1	0	0	-0.05	-0.05	0.31
DESI1	desumoylating isopeptidase 1	1513	1	1	0	0	0	0	0	0	0	-0.05	-0.22	0.59	2011
PRDM16	PR domain containing 16	64	1	0	0	1	0	0	0	0	0	-0.05	-0.09	0.75	2009, 2011
ATG14	autophagy related 14	25	1	0	0	1	0	0	0	0	0	-0.05	-0.25	0.69	2005, 2007, 2009, 2011
AGO3	argonaute RISC catalytic component 3	198	1	0	1	0	0	0	0	0	1	-0.04	-0.16	0.28
LIMD2	LIM domain containing 2	90	1	0	1	0	0	0	0	0	2	-0.04	-0.25	0.65	2009, 2011
AMN	amnion associated transmembrane protein	71	1	0	1	0	0	0	0	0	3	-0.04	-0.1	0.28
PARVA	parvin, alpha	1912	1	0	0	1	1	0	0	1	3	-0.04	-0.25	0.55	2011
SNTB1	syntrophin, beta 1 (dystrophin-associated protein A1, 59kDa, basic component 1)	217	1	0	0	1	0	0	0	0	0	-0.04	-0.24	0.79	2011
DNAH3	dynein, axonemal, heavy chain 3	5	1	0	0	1	3	0	0	3	1	-0.04	-0.04	ORF
DST	dystonin	439	1	0	0	1	2	0	1	1	1	-0.04	-0.04	ORF
FAM179A	family with sequence similarity 179, member A	21	1	0	1	0	0	0	0	0	4	-0.04	-0.17	0.32
GATAD2B	GATA zinc finger domain containing 2B	48	1	0	0	1	0	0	0	0	1	-0.04	-0.07	0.44	2011
STRN	striatin, calmodulin binding protein	476	1	0	1	0	0	0	0	0	1	-0.04	-0.06	0.57	2011
BLCAP	bladder cancer associated protein	38	1	1	0	0	0	0	0	0	0	-0.04	-0.31	0.38	2009, 2011
LMAN2	lectin, mannose-binding 2	2441	1	1	0	0	1	0	1	0	0	-0.04	-0.39	0.24	2009, 2011
RAD54L2	RAD54-like 2 (S. cerevisiae)	215	1	0	1	0	0	0	0	0	2	-0.03	-0.03	0.4
WDR76	WD repeat domain 76	1720	1	1	0	0	0	0	0	0	0	-0.03	-0.29	0.38	2011
ZNF706	zinc finger protein 706	325	1	0	1	0	0	0	0	0	0	-0.03	-0.18	0.28	2009, 2011
CNOT6	CCR4-NOT transcription complex, subunit 6	300	1	0	0	1	0	0	0	0	0	-0.03	-0.09	0.42	2005, 2007
PRR14L	proline rich 14-like	39	1	1	0	0	0	0	0	0	2	-0.03	-0.03	0.43
MKL2	MKL/myocardin-like 2	992	1	1	0	0	0	0	0	0	2	-0.03	-0.03	0.24	2009, 2011
ADRBK2	adrenergic, beta, receptor kinase 2	215	1	0	1	0	1	0	1	0	2	-0.03	-0.32	0.57	2009, 2011
TLN1	talin 1	266	1	0	0	1	0	0	0	0	0	-0.03	-0.06	0.56
SAR1A	SAR1 homolog A (S. cerevisiae)	253	1	0	0	1	1	0	0	1	1	-0.03	-0.26	0.57	2009
TBL1XR1	transducin (beta)-like 1 X-linked receptor 1	334	1	0	0	1	0	0	0	0	0	-0.03	-0.12	0.5	2009, 2011
FANCA	Fanconi anemia, complementation group A	348	2	0	1	1	1	0	0	1	1	-0.02	-0.08	< 0.1
ZDHHC21	zinc finger, DHHC-type containing 21	196	1	0	1	0	0	0	0	0	0	-0.02	-0.22	0.35	2011
MRPS25	mitochondrial ribosomal protein S25	630	1	0	1	0	0	0	0	0	0	-0.02	-0.33	0.81	2009, 2011
RGP1	RGP1 retrograde golgi transport homolog (S. cerevisiae)	203	1	0	0	1	0	0	0	0	0	-0.02	-0.05	0.43
SERPINE1	serpin peptidase inhibitor, clade E (nexin, plasminogen activator inhibitor type 1), member 1	1508	1	0	0	1	0	0	0	0	1	-0.02	-0.17	0.62	2009, 2011
PCDH17	protocadherin 17	477	1	0	0	1	0	0	0	0	0	-0.02	-0.02	0.4
ABTB2	ankyrin repeat and BTB (POZ) domain containing 2	5	1	0	1	0	0	0	0	0	1	-0.02	-0.02	0.33	2011
ADAMTSL3	ADAMTS-like 3	9	1	0	1	0	0	0	0	0	0	-0.02	-0.02	0.32	2005, 2007, 2009, 2011
TANC2	tetratricopeptide repeat, ankyrin repeat and coiled-coil containing 2	155	1	0	1	0	0	0	0	0	3	-0.02	-0.02	0.3	2009, 2011
HIF1AN	hypoxia inducible factor 1, alpha subunit inhibitor	1545	1	0	1	0	0	0	0	0	2	-0.02	-0.03	0.35	2011
USP31	ubiquitin specific peptidase 31	214	1	1	0	0	0	0	0	0	1	-0.02	-0.29	0.9	2009, 2011
RSF1	remodeling and spacing factor 1	216	1	0	0	1	1	0	0	1	0	-0.02	-0.02	0.55
TENM4	teneurin transmembrane protein 4	34	1	1	0	0	0	0	0	0	3	-0.01	-0.08	0.86	2009, 2011
MON1B	MON1 secretory trafficking family member B	910	1	1	0	0	1	0	0	1	0	-0.01	-0.56	0.47
CNOT6L	CCR4-NOT transcription complex, subunit 6-like	23	1	1	0	0	0	0	0	0	0	-0.01	-0.06	0.37	2009, 2011
DONSON	downstream neighbor of SON	103	1	0	1	0	0	0	0	0	0	-0.01	-0.21	0.45
PACRGL	PARK2 co-regulated-like	314	1	0	1	0	0	0	0	0	1	-0.01	-0.39	0.93
PTPN9	protein tyrosine phosphatase, non-receptor type 9	644	1	0	1	0	0	0	0	0	0	-0.01	-0.08	0.3	2005, 2007
C17orf85	chromosome 17 open reading frame 85	718	1	1	0	0	0	0	0	0	1	-0.01	-0.26	0.43
CA12	carbonic anhydrase XII	42	1	1	0	0	0	0	0	0	3	-0.01	-0.08	0.22
CABP7	calcium binding protein 7	12	1	0	0	1	0	0	0	0	0	-0.01	-0.01	ORF	2007
BTG1	B-cell translocation gene 1, anti-proliferative	1677	1	0	1	0	1	1	0	0	0	-0.01	-0.63	0.55	2011
ZBED4	zinc finger, BED-type containing 4	2276	1	0	1	0	0	0	0	0	1	-0.01	-0.05	0.35
ZNF480	zinc finger protein 480	239	1	1	0	0	0	0	0	0	0	-0.01	-0.35	ORF
CBX5	chromobox homolog 5	360	1	0	0	1	1	0	1	0	2	-0.01	-0.03	0.51	2011
GRHPR	glyoxylate reductase/hydroxypyruvate reductase	572	1	0	1	0	1	0	1	0	1	-0.01	-0.19	0.54
NCKAP1	NCK-associated protein 1	700	1	0	1	0	2	2	0	0	3	-0.01	-0.21	0.37
IST1	increased sodium tolerance 1 homolog (yeast)	305	1	0	1	0	0	0	0	0	0	0	-0.13	0.4
GINM1	glycoprotein integral membrane 1	428	1	0	1	0	0	0	0	0	0	0	-0.19	0.28
PTPMT1	protein tyrosine phosphatase, mitochondrial 1	6893	1	0	0	1	0	0	0	0	1	0	-0.19	< 0.1
INTS8	integrator complex subunit 8	554	2	1	1	0	0	0	0	0	0	0	-0.42	0.29
EIF2B2	eukaryotic translation initiation factor 2B, subunit 2 beta, 39kDa	1210	1	0	1	0	1	0	1	0	0	0	-0.27	0.29
TSPYL1	TSPY-like 1	2195	1	1	0	0	1*	0	0	0	0	0	-0.23	0.29
YIPF6	Yip1 domain family, member 6	888	1	1	0	0	0	0	0	0	0	0	-0.64	0.43	2011
MAPK8	mitogen-activated protein kinase 8	227	1	0	0	1	0	0	0	0	0	0	-0.13	0.41
FCHSD1	FCH and double SH3 domains 1	364	1	1	0	0	1	0	1	0	2	0	-0.08	0.14
TSR2	TSR2, 20S rRNA accumulation, homolog (S. cerevisiae)	233	1	0	1	0	0	0	0	0	0	0	-0.13	0.34
AHSA2	AHA1, activator of heat shock 90kDa protein ATPase homolog 2 (yeast)	820	1	0	0	1	0	0	0	0	0	0	-0.23	0.78
ZBTB20	zinc finger and BTB domain containing 20	5	2	1	0	1	6	0	3	3	4	0	-1.31	0.99
ITCH	itchy E3 ubiquitin protein ligase	769	1	0	0	1	0	0	0	0	0	0	-0.2	0.59	2011
YIPF2	Yip1 domain family, member 2	517	1	0	1	0	0	0	0	0	0	0	-0.3	0.59
SWAP70	SWAP switching B-cell complex 70kDa subunit	492	1	0	1	0	0	0	0	0	1	0	-0.13	0.34
C15orf61	chromosome 15 open reading frame 61	4011	1	0	1	0	0	0	0	0	0	0	-0.16	0.28
AIP	aryl hydrocarbon receptor interacting protein	2469	1	1	0	0	0	0	0	0	1	0	-0.42	0.38
TRIP4	thyroid hormone receptor interactor 4	143	1	0	1	0	0	0	0	0	1	0	-0.03	0.31
MRPL22	mitochondrial ribosomal protein L22	5309	1	1	0	0	0	0	0	0	0	0	-0.47	0.27	2009, 2011
P2RX7	purinergic receptor P2X, ligand-gated ion channel, 7	5	1	0	0	1	1	0	0	1	0	0	-0.18	0.42
ZNF703	zinc finger protein 703	1557	1	1	0	0	1	0	1	0	2	0	-0.1	0.44
DDX5	DEAD (Asp-Glu-Ala-Asp) box helicase 5	5537	1	0	1	0	0	0	0	0	0	0	-0.12	0.31
DDX6	DEAD (Asp-Glu-Ala-Asp) box helicase 6	11	1	0	0	1	0	0	0	0	0	0	-0.1	0.48	2009, 2011
ZC2HC1C	zinc finger, C2HC-type containing 1C	48	1	0	1	0	0	0	0	0	0	0	-0.13	0.28
